# Supplementary material for: Therapeutic Efficacy of Arnica in Hamsters with Cutaneous Leishmaniasis Caused by Leishmania braziliensis and L. tropica
Source: Pharmaceuticals (Basel). 2022 Jun 22;15(7):776. doi: 10.3390/ph15070776 (PMC9321785; doi:10.3390/ph15070776)
Supplement: Supplementary file 1 [file pharmaceuticals-15-00776-s001.zip]

Archive with 1 entries (1 files):
- pharmaceuticals-1751341-supplementary.pdf
